# Supplementary material for: Mesenchymal Stromal Cells for the Enhancement of Surgical Flexor Tendon Repair in Animal Models: A Systematic Review and Meta-Analysis
Source: Bioengineering (Basel). 2024 Jun 27;11(7):656. doi: 10.3390/bioengineering11070656 (PMC11274147; doi:10.3390/bioengineering11070656)
Supplement: Supplementary file 1 [file bioengineering-11-00656-s001.zip]

Archive with 5 entries (5 files):
- Analytic code.pdf
- Supplementary Figure 1.pdf
- Supplementary Table 1.pdf
- Supplementary Table 2.pdf
- Supplementary Table 3.xlsx
