# Supplementary material for: Mesenchymal Stromal Cells for the Enhancement of Surgical Flexor Tendon Repair in Animal Models: A Systematic Review and Meta-Analysis
Source: Bioengineering (Basel). 2024 Jun 27;11(7):656. doi: 10.3390/bioengineering11070656 (PMC11274147; doi:10.3390/bioengineering11070656)
Supplement: Supplementary file 1 [file bioengineering-11-00656-s001.zip › Supplementary Table 3.xlsx]

## Sheet: RoB 2.0
	Domain 1: Risk of bias arising from the randomization process				Domain 2: Risk of bias due to deviations from the intended interventions								Domain 3: Risk of bias due to missing outcome data					Domain 4: Risk of bias in measurement of the outcome						Domain 5: Risk of bias in selection of the reported result
Study:	1.1	1.2	1.3	Overall 1	2.1	2.2	2.3	2.4	2.5	2.6	2.7	Overall 2	3.1	3.2	3.3	3.4	Overall 3	4.1	4.2	4.3	4.4	4.5	Overall 4	5.1	5.2	5.3	Overall 5
Behfar et al., 2011	Y	PN	NI	High	N	Y	NI	NA	NA	Y	NA	Some concerns	Y				Low	N	N	Y	Y	NI	High	N	N	N	Some concerns
Behfar et al., 2012	Y	PN	NI	High	N	Y	NI	NA	NA	Y	NA	Some concerns	Y				Low	N	N	Y	Y	NI	High	N	N	N	Some concerns
Behfar et al., 2013	Y	PN	NI	High	N	Y	NI	NA	NA	Y	NA	Some concerns	Y				Low	N	N	Y	Y	NI	High	N	N	N	Some concerns
Zhao et al., 2014	Y	PN	NI	High	N	Y	NI	NA	NA	Y	NA	Some concerns	N	N	NI	PN	Some concerns	N	N	Y	Y	NI	High	N	N	N	Some concerns
He et al., 2015	Y	PN	NI	High	N	Y	NI	NA	NA	Y	NA	Some concerns	N	N	NI	PN	Some concerns	N	N	Y	Y	NI	High	N	N	N	Some concerns
Zhao et al., 2016	Y	PN	NI	High	N	Y	NI	NA	NA	Y	NA	Some concerns	Y				Low	N	N	Y	Y	NI	High	N	N	N	Some concerns
Gelberman et al., 2016	Y	PN	NI	High	N	Y	NI	NA	NA	Y	NA	Some concerns	Y				Low	N	N	Y	Y	NI	High	N	N	N	Some concerns
Liao et al., 2018	Y	PN	NI	High	N	Y	NI	NA	NA	Y	NA	Some concerns	N	N	NI	NA	Some concerns	N	N	Y	Y	NI	High	N	N	N	Some concerns
de Lima Santos et al., 2019	Y	PN	NI	High	N	Y	NI	NA	NA	Y	NA	Some concerns	N	N	NI	NA	Some concerns	N	N	Y	Y	NI	High	N	N	N	Some concerns
Summary Table
Study:	Overall 1	Overall 2	Overall 3	Overall 4	Overall 5	Overall across all domains (Either: Low/Some Concerns/High)
Behfar et al., 2011	High	Some concerns	Low	High	Some concerns	High
Behfar et al., 2012	High	Some concerns	Low	High	Some concerns	High
Behfar et al., 2013	High	Some concerns	Low	High	Some concerns	High
Zhao et al., 2014	High	Some concerns	Some concerns	High	Some concerns	High
He et al., 2015	High	Some concerns	Some concerns	High	Some concerns	High
Zhao et al., 2016	High	Some concerns	Low	High	Some concerns	High
Gelberman et al., 2016	High	Some concerns	Low	High	Some concerns	High
Liao et al., 2018	High	Some concerns	Some concerns	High	Some concerns	High
de Lima Santos et al., 2019	High	Some concerns	Some concerns	High	Some concerns	High
